# Supplementary material for: Healthcare-Associated Infections in Deceased Stroke Patients in a Romanian Neurological ICU: A Retrospective Descriptive Study
Source: Microorganisms. 2026 May 8;14(5):1062. doi: 10.3390/microorganisms14051062 (PMC13209331; doi:10.3390/microorganisms14051062)
Supplement: Supplementary file 1 [file microorganisms-14-01062-s001.zip]

Archive with 1 entries (1 files):
- microorganisms-4270525-supplementary.docx
